# Supplementary material for: CsWAKL08, a pathogen-induced wall-associated receptor-like kinase in sweet orange, confers resistance to citrus bacterial canker via ROS control and JA signaling
Source: Hortic Res. 2020 Apr 1;7:42. doi: 10.1038/s41438-020-0263-y (PMC7109087; doi:10.1038/s41438-020-0263-y)
Supplement: Supplementary file 2 — Supplementary Tables [file 41438_2020_263_MOESM2_ESM.xlsx]

## Sheet: Table S1
Table S1 List of wall-associated reporter-like kinase family members annotated from the genomic data of Citrus sinensis.
All CsWAKLs were listed with gene name, CAP ID, Chromosomal loci, isoelectric point (PI), molecular weight (MW), intron numbers and gene/protein/CDS sequences. This family was annotated based on genomic data from CAP (http://citrus.hzau.edu.cn/orange/index.php). The PI and MW were calculated with the ExPASy tool kit (https://web.expasy.org/compute_pi/).
Gene Name	CAP ID	Chr. Loci	PI	MW (Dalton)	Intron NO.	Gene Sequence	Protein Sequence	CDS Sequence
CsWAKL01	Cs1g13880	chr1:17,031,977..17,034,732	4.91	229203	2	caaagaaacaagtacgtttgaataatcaaggttgaagaatatatatggaaaagcaatgcataataaaatttcatatttgattatggcttgtcataattgtctggttttgttggagatcattttgttgctatgtacaatcgacgcatcagagccattaatgtgtggtcaatgtgggaatttcggatctgatgactacccgtttggaatcggagaaggatgctactttgataagagttttgaagtattctgtgacaactcttccggttctccgaaacctctactcaaaagcatcaacctcaatatgttgctaaattttgtgtttcagaaaggccttatagcagtcgaggctcctgtaatttctttgaatagcagcaagtcaatgggtaatgctaaaggtgt…	MHNKISYLIMACHNCLVLLEIILLLCTIDASEPLMCGQCGNFGSDDYPFGIGEGCYFDKSFEVFCDNSSGSPKPLLKSINLNMLLNFVFQKGLIAVEAPVISLNSSKSMGNAKGVNLTGTPFSFSQKNNKFTTAGCDSYAKLNQKNDSSNSGKCQSVCTCDPTQYADCCDLLCTVPPNTKVFDTNSSYKYYQSIPQECSVVFVVEQEWLFNNYQTNSVVLKDQEQVPAVLEWGKYKGTCTEEYNSHTKMCNKDNHCLLQLGTGHFCLCDYTRSVASRHCAGDLICSTTGGHNCSECPQGYYLSSYNSDQEPLCSRSTQLTFGKKSRNKYIVIGCTSGGFGMLCLLTGAWWVYKFLKRKMEIMLKQKFFKRNGGLLLQQELASTEGNIDKSKLFTSKELE…	ATGCATAATAAAATTTCATATTTGATTATGGCTTGTCATAATTGTCTGGTTTTGTTGGAGATCATTTTGTTGCTATGTACAATCGACGCATCAGAGCCATTAATGTGTGGTCAATGTGGGAATTTCGGATCTGATGACTACCCGTTTGGAATCGGAGAAGGATGCTACTTTGATAAGAGTTTTGAAGTATTCTGTGACAACTCTTCCGGTTCTCCGAAACCTCTACTCAAAAGCATCAACCTCAATATGTTGCTAAATTTTGTGTTTCAGAAAGGCCTTATAGCAGTCGAGGCTCCTGTAATTTCTTTGAATAGCAGCAAGTCAATGGGTAATGCTAAAGGTGTTAACCTGACAGGCACCCCGTTTTCTTTTTCTCAGAAGAACAATAAATTCACTACC…
CsWAKL02	Cs1g13900	chr1:17,042,001..17,045,151	4.89	262735	2	atggctgttcataacggtctggttttgttgcagatcattttgttactctggacggtcgaatcagcatcagagccattatcgtgtccagatcgatgcgggagtgtcctgattgaataccctttcggaatcggagcaggttgctactttgatgagagctttgaagtagtctgtgataactcttccggccctccaaaagctattcttcaaaaaatcggccaggaaatttcctcgtatatatcttacagcggcagcccgaatatcgcagtcaatatttctgtaacttccttgagtagcattaataatgctaaaggcattaacctgacaggcaccccattttccttttcacaaaggattaataagttcctggccatcggttgtgacaactatgccaataaccag…	MAVHNGLVLLQIILLLWTVESASEPLSCPDRCGSVLIEYPFGIGAGCYFDESFEVVCDNSSGPPKAILQKIGQEISSYISYSGSPNIAVNISVTSLSSINNAKGINLTGTPFSFSQRINKFLAIGCDNYANNQQNDSISSNSILTDAGGECISICTCNPSENSDCCDMVCNIPHNSSTKVLDANTSYVYSQSIPQGCTSLSLVDPDWIFSNYLKTPSGLKDKKKIPAVLEWGKYKGVCYEDYNSHTKVCNKDDRCLIQLSSGHFCRCDYSRNSVYQDYFCEGDLICNTTSGHNCSKCPDGYNYYRPAYYRPLQERRCSPKRSRDSFFSKKTRVKYVVIGCTSGGLGMFLLIGAWWLFKFVKRRREIKLKRKFFKRNGGLLLQQELASTEGTIEKTKLFT…	ATGGCTGTTCATAACGGTCTGGTTTTGTTGCAGATCATTTTGTTACTCTGGACGGTCGAATCAGCATCAGAGCCATTATCGTGTCCAGATCGATGCGGGAGTGTCCTGATTGAATACCCTTTCGGAATCGGAGCAGGTTGCTACTTTGATGAGAGCTTTGAAGTAGTCTGTGATAACTCTTCCGGCCCTCCAAAAGCTATTCTTCAAAAAATCGGCCAGGAAATTTCCTCGTATATATCTTACAGCGGCAGCCCGAATATCGCAGTCAATATTTCTGTAACTTCCTTGAGTAGCATTAATAATGCTAAAGGCATTAACCTGACAGGCACCCCATTTTCCTTTTCACAAAGGATTAATAAGTTCCTGGCCATCGGTTGTGACAACTATGCCAATAACCAG…
CsWAKL03	Cs7g31940	chr7:31,701,542..31,706,008	4.76	374462	2	tagggtgttattttccctttatttaatattcacaatattacagaagtcaagccggctataatttcctcttcaccaacatttgacgaaaaacctcagtttataaacaacatcgaaatccatcttcacatcacacgtacgggctcgtgtctgaaatggatcctccaaccaagctcctcctcctcgtggtgtcgctactaacatacgccggatgcgcactctcggccatccgctgccccaactgtggcaccaccccagtcccttacccgctcagcacgagctcctcgtgcggcgaccaggactacaaaatccgctgcgactcatccgggaacctccactttgacaccctcaacaactcctatcccatcactgccatcaacccctcaagccaacggcttgtga…	MDPPTKLLLLVVSLLTYAGCALSAIRCPNCGTTPVPYPLSTSSSCGDQDYKIRCDSSGNLHFDTLNNSYPITAINPSSQRLVIKPSSLLPNSCVTSDLMSQGIRLNDSLPFNITSSNTIMYMNCTPTLLSSPLNCTSSSLCHVYINGTSNAAPCEDGICCTFRAGGSSTSYMIRVRQSGCRAYTSFVNLNPNLPLNRWGEPGLELQWLSPREPVCGSQADCDRNSTCGPDARESGVRRCFCMSGLLWDPIKGVCAEKITCQDPGGCGGSSDKTALIAGLTTGIGATLIAAAIAILLYKRHRRIKEAQERLAREREEILNSGGGGKASKIFTGKEIKKATSNFSKDRLLGSGGYGEVYKGILKDGTEVAVKCAKLGNTKGTDQVLNEVRILCQVNHRSLV…	ATGGATCCTCCAACCAAGCTCCTCCTCCTCGTGGTGTCGCTACTAACATACGCCGGATGCGCACTCTCGGCCATCCGCTGCCCCAACTGTGGCACCACCCCAGTCCCTTACCCGCTCAGCACGAGCTCCTCGTGCGGCGACCAGGACTACAAAATCCGCTGCGACTCATCCGGGAACCTCCACTTTGACACCCTCAACAACTCCTATCCCATCACTGCCATCAACCCCTCAAGCCAACGGCTTGTGATCAAGCCCTCCAGTCTCTTACCCAACTCTTGCGTCACATCCGATCTTATGTCCCAAGGCATCCGGCTCAACGACAGCTTGCCTTTTAACATCACCAGCAGCAACACCATCATGTACATGAATTGTACCCCCACTTTGCTCAGTTCTCCCTTG…
CsWAKL04	Cs8g13820	chr8:16,572,855..16,576,998	4.78	347604	3	tcacatactgtagccgtagttctcaatatcaaatgacaccacagaatgagtttctggatgggcaatctcagccgtcgcatgttgaaacctattggagactgatgaatcacccaacaaatgctcggtctcttcactgttctcctgagcccataaattgtcatgcaacttttttagcctgtcaagctcctcagaaacttgtctcattgtcggcctatttaagcagctacttcttaggcatttacttgcaagctcagcaacaatttctatctcctccatttctgtttcatcagcaacctcaaagctcagaatctgacgcaaacaataatcttcaatcgaagagagaaaatattgaataatgctaatcttctcattggatgccaatgtcttgtgagagccagg…	MSMLWLMLLLSWPAAASSSNARPGCEEKCGDVIVPYPFGIDDPKCAMDEYFFLNCSRSVSPPKLWFRKNSEVFNISIEDGTMIGSIWTAERCYDGLGDYNYTDVRTNLGDGPFRFSDTRNKLTAFGCDTYAYMGDLVGSFWSGCISICNNESAKITENSCSGIGCCHTPLPKSTKSLNITLRSAYNHSRLRNFMPCDYAFLADETFNLLDFRLSDYDKSSSNATIEWVVKEGKCPDDQNSNVYRCGDNTNCDYSENGEGYRCLCKPGFQGNPYLGCHDIDECKEKERYHCEGTCKNTFGNYTCDCPIGMHGDGKVSCRGFRITTIAAVIGAAIFTVTVGILAFIACRERRKKRNFFNNGGMILKHQRVRIFSEAELIKATKNYDKSNFLGEGGFGSVYR…	ATGTCGATGCTTTGGTTGATGCTGCTCTTATCTTGGCCAGCAGCAGCAAGCAGCTCGAATGCAAGGCCTGGTTGTGAGGAAAAATGTGGAGATGTCATTGTTCCTTATCCCTTCGGAATCGACGACCCCAAGTGTGCAATGGACGAATATTTCTTTCTAAACTGCAGTAGAAGCGTCTCTCCTCCCAAACTATGGTTTAGAAAAAATAGTGAGGTTTTCAATATATCAATTGAAGATGGCACCATGATCGGAAGCATTTGGACGGCAGAGCGCTGCTACGATGGCTTGGGAGATTATAACTATACAGATGTTCGTACCAACTTAGGAGACGGACCATTCAGATTTTCAGACACCAGAAACAAGCTCACGGCTTTCGGCTGTGACACCTATGCCTATATG…
CsWAKL05	Cs8g13950	chr8:16,802,328..16,816,788	4.79	293476	4	tcaatataatgactcgaaagtttgagtgtttggttgggcaatcacagccgttgcatgtgttgatgattcacataacaaatgctctgtctctttacttttctcctctgcccataaattttcatgcaaccttttcaacctgtcaagctcctcagaaacttgcttcattgttggccttttcgagccgctacttcttaagcaatcacttgcaagctccgcaacaatttctacctcctccatttcactttcatcagcaacccgaaaactcagaatctgacgcaaactattattttcaattgaagagaaaaaatattgaacaatgttttgaacaatgtttatcttctcattggatcccagtgtcatgcgcgagccaggcttcacccctgttaacagttccacaag…	MWMLWLMLLLLSSLAAASSSNVKPGSGCQEKCGHVTVPYPFGIDDPMCAMNGNFFLNCRRRDSPPKLMIGELEVFSLSIENGSMIASISTAHRCYDGFGNRTSDINTSVKLGSRPLRFSDTRNKLTAFGCDTVAYMGNTGSFWSGRVSICANESAKLNESSCSGIGCCQIPLPQSLKSLNLALLSIRNHTNLGEFMPCDYALLADETFNIAEFQASKDKSSSNVTIEWVVKEKNCPDDPNSEVYGCSDNTTCYYSKNGQGYRCKCKPGFQGNPYLGCVDIDECLDKEKYHCEGKCKNTIGSYTCHCPIGMYGDGKVDCRGFHIITIVAVIGAVIFNVILGILIFIGCIERRKQKNFLKNGGEILKHQSVRIFSAAELVKATKNYDESHFLGEGGFGSVY…	ATGTGGATGCTGTGGTTGATGCTGCTATTATTGTCTTCTCTGGCAGCAGCAAGCAGCTCGAATGTAAAGCCTGGTTCCGGTTGCCAGGAAAAATGTGGACATGTCACTGTTCCTTATCCGTTCGGGATTGACGACCCCATGTGTGCAATGAACGGAAATTTCTTTCTAAACTGCAGAAGAAGGGACTCTCCTCCCAAATTGATGATTGGAGAACTTGAAGTTTTCAGTTTATCAATTGAAAATGGCTCCATGATCGCATCCATTTCTACAGCCCACCGCTGCTACGATGGCTTTGGAAATCGGACTTCTGATATCAATACTTCTGTCAAATTAGGATCCAGACCATTGAGGTTTTCAGACACCAGGAACAAGCTCACGGCTTTTGGTTGCGATACCGTG…
CsWAKL06	Cs9g14490	chr9:13,891,565..13,894,485	4.83	246787	2	tggcctaattatcattgatcccaattgcgttgttcaaaataaacaataggatatattgcaaaaatctcacttttatttatgaaatgaaaatatatagtaagtacaatacaaccagtttctttcatccccacttgtttgaaagtaaagggtgtgcatctatagaaaaagcagaactactgtttacaattgacattcctatagaagatgaaccagtttctaaagaatgtccacttatgtcaccatcaacaaaatcaatctcttcgcaattctgctgcaaaattgaagctccaattgatgttcttatcccccctaattcatttgtcacttctttcatcgtaggtctcatcttcccattcaagttcaagcatcgttttgcaagagtagcaacagtcataatct…	MRMAVLVLLQIILLLWSIEVSAHRICQSECGNISISYPFGIGHECFLDKSFEVICNYSGKYPKAYLPGINNLELLDGDSYYESTIRVNFPIISLKNPSNARGVNLSGSPFTFSNISNRFAAIGCDDYHTVDINSSTVFGGCLAISTCDPASRRGCYDFLCALSSNITQVFNANLSYIYSQNISRGCRSVSVVEENWVGSKYLENPLVLKQQARDIPALLDWGEDIGHCAEDFSLYSTTICGDGEYRCSITFGSGYICRCRTTYRTDGFCAGTLVCVRGYNCSECPYSYSSVSSNSTDCYGGTAYSYFTRKSRVKYIIIGCGGGLGLLFLLVGIWWLYKFVKRRKEIKLKQKFFKRNGGLLLQQELSSNESNIEKTKLFTSKDLEKATDNYNANRILGQG…	ATGAGAATGGCTGTTCTGGTGTTGTTGCAGATAATTTTGCTGCTCTGGTCAATCGAAGTGTCAGCACACCGTATTTGTCAAAGTGAATGTGGAAATATCAGCATCAGCTACCCCTTTGGTATCGGGCACGAGTGCTTCCTTGATAAGAGTTTTGAAGTAATCTGCAATTACTCTGGGAAATATCCCAAAGCTTATCTTCCTGGCATCAACAATCTGGAACTATTGGACGGAGACTCCTACTACGAGAGTACTATCAGAGTCAACTTTCCTATAATTTCTTTGAAGAACCCAAGCAATGCTAGAGGCGTCAACCTATCAGGCAGCCCCTTCACATTCTCAAATATTTCCAATAGATTCGCGGCCATTGGCTGTGACGACTATCACACGGTTGATATTAAC…
CsWAKL07	Cs9g14510	chr9:13,939,832..13,944,370	4.76	382506	5	ttatcattgatcccaattgcattgttcaaaataaacaataggatatattgcaaaaatctcgcttttattcatgaaatgaaaatatatagtaagtacaagacaaccagtttctttcatccccacttgtttgaaagtaaagggtgttcatctatagaaaaagcagaactactgtttaagattgacattcctgtagaagatgaaccagtttctaaagaatgtccacttatatcaccatccacaaaatcaatctcttcacaattctgctgcaaaattgaagctccagttgatgttcttatcccccctaattcaaatgccacttctttcatcgtaggtctcatcttcccattcaagttcaagcatctttttgcaagagtagcaaccgtcataatcccttctttc…	MRMAVLVLLQIILLLWSIEVSARRFCRSECGNISISYPFGIGKGCFLDKSFEVICNYSGKYPKAYLPGINNLELLDIDSYYEGTIRVNFPIISLKNSSNAKGVNLSGSPFIFSNISNRFAAIGCDDYDTVDINNSTVSGGCLSISTCDPTSKRGCYDFLCALSPNITHVFNADLSYFYSQNISQKCRSVSVVEENWVGSKYLENPRVLKQQARGIPAMLDWGEEIGSCFEEFSSYSTICGVRGNECSIKLSSGYICRCTTSFYRSDGFCSGTLLCISGNNCSKCPYGYSRYSRNSTDCYGGTVYDPYFTRKSRVKYIIIGCSGGLGLLFLLVGIWWLYKFVKRRREIKLKQKFFKRNGGLLLQQELSSNESNIEKTKLFTSKDLEKATDNYNANRILGQ…	ATGAGAATGGCTGTTCTGGTGTTGTTGCAGATAATTTTGCTGCTCTGGTCAATCGAAGTGTCAGCACGACGTTTTTGTCGAAGTGAATGTGGAAATATCAGCATCAGCTACCCCTTTGGTATCGGGAAAGGGTGCTTCCTTGATAAGAGTTTTGAAGTAATCTGCAATTACTCTGGGAAATATCCCAAAGCTTATCTTCCTGGCATCAACAATCTGGAACTATTGGACATAGACTCCTACTACGAGGGTACTATCAGAGTCAACTTTCCTATAATTTCTTTGAAGAACTCAAGCAATGCTAAAGGCGTCAACCTATCAGGTAGCCCCTTCATATTCTCTAACATTTCCAATAGATTCGCGGCCATAGGCTGTGACGACTATGACACGGTTGATATTAAC…
CsWAKL08	Cs9g14540	chr9:13,972,730..13,976,316	4.82	302078	2	tcactggtttgaaattaaaggatctacatctacagaaaaagcaacactatttgaaattgaccaagtcggagatgaactagtttcagaatgtctagtatcgttaccacccacaaaatcaatctcttcacggctatgctgcaaaacggaagctccggttgatgctctaatcccccctaattccaatgctacttctttcattgtaggtctcttcttcccattcaagttcaagcattttttcgcaagcacagcaacagtaacaatttcttcttccttagcttccttaagaaattgcgcatcaaatacttcaaacaaacggttctctttcattgcttggagaaaatatcctgctaaacttttatcttcttcaccgtcagtagaacgaataggcttctgtccagt…	MAVHQHYLVLLQIIVLLLGPIEASEKFLCPSECGNVSIIYPFGIGKGCYFDKGYEVICDNSSGSPKAFLPSIKTELLDSYSDTTIRVNIPVIFLHNRIATRNHMAREVNLSGSAFTFPWRLNKFTAIGCDNYAIDLGNDSTISGGCLSVCTCDPTQKSGCYDFLCSIPPISKVLNANLSYFYSQSILQNCRSVSLVQGDWLDSSYLSNPQVLKERDQVPAMLEWGEKIGTCIEEYSSNPTSCNLNQECLMQLSSGYVCLCDSLVDGRYCPGRLICNTSNGYNCSGCPQGYYSDRYGSCQPILEIFFHKSRVKYIVIGCSGGLVLLFLLIGIWWLYKFVKRKRQIKLKQKFFKRNGGLILQQELSLSEGNIEKTKLFTSYDLEKATDNYNTNRILGQGGQ…	ATGGCTGTTCATCAACATTATCTGGTGTTGTTGCAGATTATTGTTTTGCTTCTCGGACCGATCGAAGCATCAGAAAAATTTCTCTGTCCATCTGAATGTGGAAATGTCAGCATCATCTACCCCTTCGGAATCGGAAAAGGGTGCTACTTTGACAAGGGTTATGAAGTAATCTGTGATAACTCTTCTGGCTCTCCCAAAGCTTTTCTTCCTAGTATAAAGACGGAACTATTGGACTCTTACTCCGATACTACTATTAGAGTCAACATTCCTGTAATATTTTTACACAATAGAATTGCGACGAGGAATCACATGGCTAGAGAAGTCAATCTATCAGGTAGCGCTTTTACCTTTCCCTGGAGGCTCAATAAATTTACAGCCATAGGTTGTGACAATTATGCA…
CsWAKL09	Cs9g14550	chr9:13,980,878..13,983,994	4.81	262857	2	tcatcgctgcttatttgaaattaaaggatcagcatctacagaataagcaatactgtttagagttgacccagtagaagaagaaccaatttcggaatgtccagtattgtgaccagccacaaaatcaatgtcgtcacagttatgctgcataatggaagctccaattgatgctctaattccccctaattcaaatgctacttctttcattgtaggtctttttttcccaatcatgtttaagcatctttttgcaagcatagcaacagtaatgatctcttcttccttagcttccttaagaactcgagcatcaaggacttcaaacaaacggttctctttcatcgcttcaagaaaatatcccactaaacttttatcttcttcactgtcagttgaacgaataggtttttg…	MATHHHYLVFLEMMALLFWPMKTSSEDLCQYSCGNVTINYPFGIGDGCYFDKRYEVICDDSSGSPKAFLAGVNNLELLNSDRYDGNLLRVNIPVISLKTTGHPNGVNLSGIPLTFSRWHNRFAAIGCRNYNTIVKRANDSTVFGGCLTISTCALSSRGCYDFVCALPPNLTQDFNASMLYHFSQSIPQKCQSVLMVEENWLQSEFLTNANVLRDHQQFPAVLEFAEDRGNCVEEYNSRTTCNKDNRCSIQLTSGYSCLCHRSFNGLNDGYCVDDTDSCYQNTTAKTDTISPSPSPYEVVHENSNVLFIIIGCSVGAGLPFLLFMIGRLHEIVERRRVIKLKQNFFKRNGGLLLQQESSSNEGNSEKTKLFTSMELEMATDNFNTNRILGQGGQGTVYKG…	ATGGCTACACATCATCATTATCTAGTGTTTTTGGAGATGATGGCTCTGTTATTCTGGCCAATGAAAACATCATCAGAAGATTTATGTCAGTATTCATGCGGGAATGTCACTATCAATTACCCCTTCGGAATCGGAGACGGTTGCTACTTTGATAAGAGATATGAAGTAATCTGTGATGACTCCTCTGGCTCTCCCAAAGCTTTTCTTGCCGGAGTCAACAACCTGGAACTCTTGAACAGTGACCGTTACGATGGAAACTTATTGAGGGTCAACATTCCTGTAATTTCTTTGAAGACGACCGGCCACCCAAACGGCGTCAACCTATCAGGTATCCCTTTAACCTTTTCCCGGTGGCACAATAGATTCGCCGCCATAGGTTGCAGAAACTATAATACAATT…
CsWAKL10	Cs9g14580	chr9:13,993,978..13,997,103	4.86	263687	2	ctttcctttatttctttattgacattatcccttacaaatgaacatcaaactgtacgtgttttattctaaagtaaaaactagtaaagaatatgagaagcatattgtgaaattccacaattttaatcatttatgaaataaaaatacatacattagaagaaaaaccttctcttttttcaccactagtttgaaattaaagggtctgcatctgtagaataagcaacactgtttaaaattgacccagtggaagagtaatcagttccggaatgtctagtattgtcaccacccacgaaatgaatctcttcacagttatgctgcaaactggaagatccaattgatgctctaatgccctctagttcaaatgctacttctttcattgaaggtctctttttcccgatcatg…	MAMHLCLVLLQIIVLQLRPIRASEKFLCPTECGNVSISYPFGIGKGCYFDKGYEVICDNSSGSPKALLASVNKLEISGFSLFSMFTVEVNVPAISLNGGGKNRTSNNIGKGVIDLSGTPFTFSSGNRFIAIGCDRENDSSDFGGCLSICTCDPTLYPACYDSLCPLPPQVFIAQTYIDSGNIPQKCQSGFVVEEDWVNHYYLTNPHDLKDQPQVPAMLNWGEKKGSCDEEYNSHSISCNLQKTRCLTQLSSGHVCLCSSGGNYSLEKGRCSGWLICNTSSGYNCSKCPDGYASNPLPDPFFDPFADDLCKKVFIKSRKSRVKAIIIGCGSGLGLFILLIGMWGLRKFVKRRREIKLKRMFFKKNGGLLLQQQLSSNEGNIEKTKLFTKMDLEKATDNYN…	ATGGCTATGCATCTTTGTCTGGTGTTGTTGCAGATTATTGTTTTGCAACTCAGGCCGATCAGAGCATCAGAAAAATTTCTCTGTCCAACTGAATGTGGAAACGTCAGCATCAGCTATCCCTTCGGAATCGGAAAAGGGTGCTACTTTGACAAGGGTTATGAAGTAATCTGTGATAACTCTTCCGGCTCTCCCAAAGCTTTACTTGCCAGCGTCAACAAGCTAGAAATATCGGGTTTTTCTCTTTTTTCCATGTTCACGGTTGAAGTCAATGTTCCTGCAATTTCTTTAAACGGCGGTGGGAAGAACAGGACAAGCAATAATATTGGTAAAGGCGTCATCGACTTATCAGGTACCCCCTTCACCTTTTCGTCTGGCAATAGATTCATAGCCATAGGCTGT…
CsWAKL11	orange1.1t01290	chrUn:21,523,671..21,526,368	4.89	227086	3	ctaccgggaaagtcctgcataacaataagccaacaattccgacatgccactctggagtttatttaacgttggccctctttaagtgctcaagttgttctctcctctttactagagatattaggtcacatagggctaaagttcttgcacatcagtatttaatagactgagagatcatatcatcttgcatttataaacttcaactacgaaattaatttcaacagatttttccttcatctcttccatttacacaccccccccccccccccaaaaaaaaaaaaaaaaaaaaaaaaaaaaaaaataaacttttatcttcttcagctacagttgaacggataggtttttgtccagttagaagctcaacaagaactactccgaaactgtaaacatcacttttgtcag…	MAVHHCLVLLQVIVLHLRPIKASEIFPCPTECGNVSISYPFGIGEGCYVEGYEVICDHSSGSPKAFLPGVNRLELLLILPYPKFGAVRVNVPTISLNGSSKRTSNIAKGVNLSGTPFAFSTDNKFAAIGCNMRYHQGNSSSVFVGCLSIYTCDPTLYPACYDFLCPLPRNVTHLFNVNTSYLFSPSIPQKCQSVFLVDEDWVNSKYLGDPHDLKDQQEFPAALKWGAKIGSCFEENNSYSISCNSDNTSCLKQLSPGHLCLCSSTYYLLKGYCAGDLICNISSGYNCSNCPDGYNRLSYGCIKVFNKSRVKFIIIGCGGGLALFFLLIGIWWLYKFVKRTREIKFKRNIEKMKLFTSKDLETATDNYNANRILGQGGQGIVYKGMLADGGIVAIKKSKI…	ATGGCTGTGCATCATTGTCTGGTGTTGTTGCAGGTTATTGTTTTGCACCTCAGGCCGATCAAAGCATCAGAAATATTTCCCTGTCCAACTGAATGTGGAAATGTCAGCATCAGCTATCCCTTCGGAATCGGAGAAGGGTGCTACGTTGAGGGTTACGAAGTTATCTGCGATCACTCTTCTGGCTCTCCCAAAGCTTTTCTTCCTGGCGTCAACAGGCTAGAATTATTGCTTATTCTCCCTTATCCAAAGTTCGGGGCGGTTAGAGTCAACGTTCCTACAATTTCTTTAAACGGCAGTAGTAAGCGAACAAGCAATATTGCTAAAGGCGTCAACTTATCAGGTACCCCTTTCGCCTTTTCGACTGACAATAAATTCGCTGCCATAGGCTGCAACATGAGA…
CsWAKL12	orange1.1t01292	chrUn:21,540,878..21,546,877	4.7	503617	6	tcaccacttgtttgaaagcaaagggctagcatctacagaaaaagcaacagcatttaaaattgctccagttgaagatgaaccagtttcaaaattgccacccacaagatcaatgtcttcacacttttgagctctaatcccccctaattcaaatgcgacttctttcatagtaggtctcttcgtcccattcaaattcaagcatctttttgcaagcatgccaacggtaataatctcttcttccttggcttccctaagaacttgagtatcaagcacatcaaacaaacggttctctttcattgctaggagaaaataccctgctaaacttttatcctcttcagcgtcggttgaacgaataggtttttgtccagttaaaagctcaacaaggacaaccccaaaactata…	MAAHLSLVLLQIIVLHLRPIKASERFPCPTECGNISISYPFGIGKGCYFDKGYEVICDHSSGSHKAFLPGVNRLELLDIFSYSKFAVSVNVPTISLNSSSKRTSNIAKGVNLSGSPFTFSRSRNRFTAIGCNNYSTIIKRHNDSSVFGGCLSISTCDPALNPGCYDFLCTLPQNITQVSNAQISNFYSKRIPQKCHSVSMVEEDWINSKYLKNPHVLKDHGQVPALLEWATRRGDCYEEYNSKTTCNKDNRCRLLCNITSPYNCSSGFPKGYFLDNYLGGCTSSYEPNPILHKNSHVKFIIIGCNSGLGMLFLLIGTWWLYKFIKRRREIKLKQKFFKRNGGLLLQQQSSSNEGNTEKTKLFTSMELEMATDNFNTNRILGQGGQGTVYKGMLTDGRIA…	ATGGCTGCGCATCTTTCTCTGGTGTTGTTGCAGATTATTGTTTTGCACCTCAGGCCGATCAAAGCATCAGAAAGATTCCCCTGTCCAACTGAATGTGGAAATATCAGCATCAGCTACCCCTTCGGAATCGGAAAAGGGTGCTACTTTGACAAGGGTTACGAAGTTATCTGCGATCACTCTTCTGGCTCTCACAAAGCTTTTCTTCCTGGCGTCAACAGGCTAGAATTATTGGATATTTTCTCTTATTCAAAGTTCGCGGTTAGCGTCAACGTTCCTACAATTTCTTTAAACAGCAGTAGTAAGCGAACAAGCAATATTGCTAAAGGCGTCAACTTATCAGGTAGCCCTTTTACATTTTCCCGGTCGCGCAATAGATTCACTGCCATAGGTTGCAACAAC…
CsWAKL13	orange1.1t01937	chrUn:30,657,821..30,662,608	4.77	406981	5	aacaagaaaacagaatatatactttatacaatcaaataaagtgtatacagcaacatatcttttgtttgtttatttatcgatcaaattgcatctgttataactagatgacaatagaatttggagaggtagaaactatatctcaaggttcaattacttcggttctcacatatatattcaacctttccataacatttctgaatattgttctcatcatctcgtgagttcgctcttattctttctagttccattgcaacttctttcattgtaggtctgttcctcccatatgaatttaagcatcttttcgcaacgtcagaaacggccataatctcttctgcctctcctgattttctcacttgatcatcaataatatcaaacaaacaattctcctctatacattca…	MNLQLLFQVIILLLPWPIKSIAKAPPTPHLTKPNCPYSCGNNVTIPFPFGIGENCYFDQRYAIDCRSNKPILRSINLEVLEFLLEKSTMRVNQSVIRSCQDKTKEPSFVNLEKLPFYFSYYDNIFSGIGCNNLASMSSADHDFILGGCFSICDPRNKTDDDSCNGIACCKAGVPWALKSFNISINNAASSRSSSQEEGKCKYAFMVEKEWFESNFKSAEAVQDWNQVPVILDWRIPNSSFGKLEKDKSPEFTSTSHCRPDESGLFGCSCKEKYHGNPYFLHGCLGIGTGLGGLFLSIGALWLCIIIRKRIKQKEKNFKKNGGLLLQQQLNSIGGSIDRCRIFNSKELDKATDYFNMNRILGQGGQGTVYKGMLADGRIIAVKKSKVVDESKLEEFINEV…	ATGAATCTGCAGTTGCTGTTTCAAGTTATAATATTGCTGCTTCCATGGCCAATAAAATCAATAGCGAAAGCACCACCGACACCACATTTAACGAAGCCAAATTGTCCATACAGTTGTGGAAACAATGTTACAATTCCATTTCCATTCGGAATTGGAGAAAATTGTTACTTTGATCAACGTTATGCAATAGACTGCAGATCCAATAAGCCAATCCTGAGAAGCATCAACCTGGAAGTGCTTGAATTCTTACTTGAAAAGAGCACAATGAGAGTAAATCAATCAGTGATCAGATCTTGTCAGGATAAAACTAAAGAACCAAGTTTTGTAAACCTGGAGAAGCTCCCTTTTTACTTCTCATATTATGACAATATATTCTCCGGCATCGGCTGCAACAACCTT…
CsWAKL14	orange1.1t02748	chrUn:42,193,881..42,202,428	4.73	631779	7	atggaatctgaaaaaaacttctcgattggcattttaaatgaacaagaagcctggagattgttcaagataatggcaggtgattatgtggaaaatcgtgaattagaatctacagcaacaagtgtagccaaggcatgcggaggtttgcctattgccctaaccacagtagcaaaggcactgagaaaaaaagagctgcctgtgtggaagaatgccttgcaagaactccaaacgccttcagaggcaagcttcgacgaaggagtaccagcagaggcatactcaacaattgagctgagttacaagtacttaagaggtgagcaactcaagaaaacttttttactgtgtagtcttattacgccagcaccaattatggacttgttcaaatatagcatgggcttgggtgta…	MAVHLCLVLLQIIVLHLRPIKASERFPCPTECGNVSISYPFGIGEGCYFDKGYEVICDHSSGSPKAFLPGVNRLELLDTLSYDSSPAVRVNVPTISLNSSSKRTSNILKGVNLSGTPFAFSSDNKFAAIGCNMRYHQGNDSSVFDGCLSICTCDPTLYPACYDFLCPLPRNITHLLNVNTSYLFSQSIPQKCQSVFLVDEHWVNSKYLEDPHDLEDQREVPAVLKWGEKIGSCFEGNNSHSIFCNSDKRGCLTQLSSGHLCLCSSGYDLEKGYCSATGCGGGLALFFLLIGIWWLYKFVKRTREIKFKRKFFKKNGGLLLQQELSSNEGNIEKMKLFTSKDLEKATDNYNANRILGQGGQGIVYKGMLADGGIVAVKKSKILDESNLEQFINEVVILSQ…	ATGGAATCTGAAAAAAACTTCTCGATTGGCATTTTAAATGAACAAGAAGCCTGGAGATTGTTCAAGATAATGGCAGGTGATTATGTGGAAAATCGTGAATTAGAATCTACAGCAACAAGTGTAGCCAAGGCATGCGGAGGTTTGCCTATTGCCCTAACCACAGTAGCAAAGGCACTGAGAAAAAAAGAGCTGCCTGTGTGGAAGAATGCCTTGCAAGAACTCCAAACGCCTTCAGAGGCAAGCTTCGACGAAGGAGTACCAGCAGAGGCATACTCAACAATTGAGCTGAGTTACAAGTACTTAAGAGGAATGGAGGAGGATGGAGGTGCAAGCCACACCATTGGAAACAAGGCAGGTACAAGGCGAGCATGGACATATGTCGAAGAAGAAGCACTGTTG…
CsWAKL15	orange1.1t03406	Un:52,410,561..52,418,931	4.74	655091	2	atgcctttccgacttattatgctggtggtgctagtgcagctgctactactagcaatgagctgccaccgcggtacttctagagcaagtgctgcatctgctgctcatgctcaagccaagcctggctgcctcaatcgttgtggagacttcgagatcccgtatccattcggtacagagcctggttgtttcctgaacgaagagtttcgcatcacttgtaacgacactcatttcaacccacccaaaccattcttaagggagtcaaatatcgacgttgtcaacatatccatcgacggccacttgaatgtcatgcaatacattgccagtgactgctatgaccgtaagggcaattcggaacccagctacgatgctactatctctctgtccgccttcaccgtctctgac…	MPFRLIMLVVLVQLLLLAMSCHRGTSRASAASAAHAQAKPGCLNRCGDFEIPYPFGTEPGCFLNEEFRITCNDTHFNPPKPFLRESNIDVVNISIDGHLNVMQYIASDCYDRKGNSEPSYDATISLSAFTVSDTGNNLVVIGCDSGAIVRGFLGEDSYESGCRSTCDSLDYVTNGSCVGIGCCQIEIPGGLKELDVEAYSFNNHTNVSSFNPCTYAFVVDQSEFHFTSNYLALGGIPDQFPMVLDWEISTNKTCEEEKICGLNASCDEPKDNNNTSSGYHCKCNKGYEGNPYLSDGCQDVNECNDPKLHDCKEICVNTEGSYTCHCPKGFHGDGRKYGGGCTPNQHTVIKVTLGVGISFVVAVMSISWLHFLWKRRKHMKLKEKFFEQNGGSILQQELS…	ATGCCTTTCCGACTTATTATGCTGGTGGTGCTAGTGCAGCTGCTACTACTAGCAATGAGCTGCCACCGCGGTACTTCTAGAGCAAGTGCTGCATCTGCTGCTCATGCTCAAGCCAAGCCTGGCTGCCTCAATCGTTGTGGAGACTTCGAGATCCCGTATCCATTCGGTACAGAGCCTGGTTGTTTCCTGAACGAAGAGTTTCGCATCACTTGTAACGACACTCATTTCAACCCACCCAAACCATTCTTAAGGGAGTCAAATATCGACGTTGTCAACATATCCATCGACGGCCACTTGAATGTCATGCAATACATTGCCAGTGACTGCTATGACCGTAAGGGCAATTCGGAACCCAGCTACGATGCTACTATCTCTCTGTCCGCCTTCACCGTCTCTGAC…
CsWAKL16	orange1.1t03409	chrUn:52,463,416..52,466,704	4.87	273258	2	atgggctgccgatgcagtacttcaagaacaagcactgcagctgctgctcatgctcaggccaagccccgctgccccaaccgctgtggagacgtcgagatcccgtatccgttcggtacaaagcgtggttgttttctgaacaaagactttctcatcacttgtaacgacacattcaacccacccaaaccattcttaggggagtcaaatatcgaagttgtcaacatatccatcgacggtcacttgaatgtcctgcaatacaccgcgaaagactgctacaatgctaagggatattcggtagacagcaacttgccttacatcactttgtccaatttcaccgtctctaacacagaaaacaggtttgtagtcattggctgtgacagttacgcttacgttcgcggctac…	MGCRCSTSRTSTAAAAHAQAKPRCPNRCGDVEIPYPFGTKRGCFLNKDFLITCNDTFNPPKPFLGESNIEVVNISIDGHLNVLQYTAKDCYNAKGYSVDSNLPYITLSNFTVSNTENRFVVIGCDSYAYVRGYLRENRYRAGCMSMCDSFEFVINGSCIGTGCCQIEIPRGLKEIEVEAYSFNNHTNVSSFNPCTYAFVVDQSQFHFASNYLAAGGIPEQLPMVLDWEITTTKTCEEAKICGLNASCDEPKDNNNTSSGYHCKCNKGYEGNPYLSDGCRDINECEDPSLNNCTRTHICDNIPGSYTCRCRKGFHGDGRKDGRGCIPNQYTAMILALGIGISFVVAIMSISWLHFLWTRRRHMKLKEKFFKQNGGSILRQELSKLQGRSSEKAKIFIEEE…	ATGGGCTGCCGATGCAGTACTTCAAGAACAAGCACTGCAGCTGCTGCTCATGCTCAGGCCAAGCCCCGCTGCCCCAACCGCTGTGGAGACGTCGAGATCCCGTATCCGTTCGGTACAAAGCGTGGTTGTTTTCTGAACAAAGACTTTCTCATCACTTGTAACGACACATTCAACCCACCCAAACCATTCTTAGGGGAGTCAAATATCGAAGTTGTCAACATATCCATCGACGGTCACTTGAATGTCCTGCAATACACCGCGAAAGACTGCTACAATGCTAAGGGATATTCGGTAGACAGCAACTTGCCTTACATCACTTTGTCCAATTTCACCGTCTCTAACACAGAAAACAGGTTTGTAGTCATTGGCTGTGACAGTTACGCTTACGTTCGCGGCTAC…
CsWAKL17	orange1.1t03411	chrUn:52,499,171..52,503,019	4.84	320409	2	aaacgagatgggtagcaagtagcaactctttgtgataacgaattaattaagttaataattacaggattccttgaaatgcctttccgacttacaacaaagctggtggtgctgctgctagtactgctacgagcaagtgcagctgctgctcatgctcaagccaagcccggctgccccagccgttgtggagacgtcgagatcccgtatccattcggtacaaggcctggttgttttctgaacaaatactttgtcatcacttgtaacaaaactcattacaacccacccaaaccatttttaaggaagtcaaatatcgaagttgtcaacataaccatcgacggtcggatgaatgtcatgcaattcgttgcaaaagagtgctacagaaagggcaattcggtagacagc…	MPFRLTTKLVVLLLVLLRASAAAAHAQAKPGCPSRCGDVEIPYPFGTRPGCFLNKYFVITCNKTHYNPPKPFLRKSNIEVVNITIDGRMNVMQFVAKECYRKGNSVDSYSPTFSLSKFTVSNTENRFVVIGCDSYAYVRGYLGENRYRAGCMSMCDSFDFVTNGSCVGTGCCQIEIPRGLKELEVEAFSFNNHTNVSPFNPCTYASVVDKSQFHFSSNYLAWEGTPEKFPLVLDWEITTKETCEEAKICGLNASCHKPKDNTTTSSGYHCKCNEGYEGNPYLSDGCQDVNECEDPSLNNCTRTHICDNIPGSYTCRCRKGFHGDGTKDGRGCIPNQNTALKVALGVGISFVFATMIISWLHFLWKRRRHMKLKEKFFEQNGGRILQRELSKLQGQSSEK…	ATGCCTTTCCGACTTACAACAAAGCTGGTGGTGCTGCTGCTAGTACTGCTACGAGCAAGTGCAGCTGCTGCTCATGCTCAAGCCAAGCCCGGCTGCCCCAGCCGTTGTGGAGACGTCGAGATCCCGTATCCATTCGGTACAAGGCCTGGTTGTTTTCTGAACAAATACTTTGTCATCACTTGTAACAAAACTCATTACAACCCACCCAAACCATTTTTAAGGAAGTCAAATATCGAAGTTGTCAACATAACCATCGACGGTCGGATGAATGTCATGCAATTCGTTGCAAAAGAGTGCTACAGAAAGGGCAATTCGGTAGACAGCTACTCGCCTACGTTCAGTTTGTCCAAGTTCACTGTCTCTAACACAGAAAACAGGTTTGTAGTCATTGGCTGTGAC…
CsWAKL18	orange1.1t03412	chrUn:52,538,666..52,541,642	4.89	249107	2	atgcctatccgacttattatgctggtggtgctagtgctgctgctactactggcaatgggctgccgctgcagtacttctggggcaagaactacagctgctgctcatgctcaagccaagcctgactgccccaatcgttgtggagacgtcgagatctcgtatccattcggtacgaggcctggttgttttctgaacgaagaatttctcatcacttgtaacgacactcatttcaagccccccaaaccatttttaacaaagtcaagcatcgaagttgtcaacatatccatcgacggtcacttgaatgtcctgcaatacaccgcgaaagactgctacaatgctaagggatattcggtagacagcaacttgccttacatcactttgtccaaattcaccgtctctaac…	MPIRLIMLVVLVLLLLLAMGCRCSTSGARTTAAAHAQAKPDCPNRCGDVEISYPFGTRPGCFLNEEFLITCNDTHFKPPKPFLTKSSIEVVNISIDGHLNVLQYTAKDCYNAKGYSVDSNLPYITLSKFTVSNTENRFVVIGCDSYAYVRGYLGENRYRAGCMSLCDSFDFVTNGSCIGTGCCQIEIPRGLKGLEVEASSFNNHENVSSFNPCTYAFVVDESQFHFTPSYLAVGGIPEKFPVVLDWEITTIEICEEAKICGLNASCDKPKDNTTTSSGYHCKCNKGYEGNPYLSDGCHDVNECEDPSLNNCTHICDNIPGSYTCRCRKGFRGDGRKDGGGCTRNQYTVIKVALGVGISFVVAIMSISWLHFLWTRRRHMKLKEKFFEQNGGSILQQELS…	ATGCCTATCCGACTTATTATGCTGGTGGTGCTAGTGCTGCTGCTACTACTGGCAATGGGCTGCCGCTGCAGTACTTCTGGGGCAAGAACTACAGCTGCTGCTCATGCTCAAGCCAAGCCTGACTGCCCCAATCGTTGTGGAGACGTCGAGATCTCGTATCCATTCGGTACGAGGCCTGGTTGTTTTCTGAACGAAGAATTTCTCATCACTTGTAACGACACTCATTTCAAGCCCCCCAAACCATTTTTAACAAAGTCAAGCATCGAAGTTGTCAACATATCCATCGACGGTCACTTGAATGTCCTGCAATACACCGCGAAAGACTGCTACAATGCTAAGGGATATTCGGTAGACAGCAACTTGCCTTACATCACTTTGTCCAAATTCACCGTCTCTAAC…
CsWAKL19	orange1.1t04255	chrUn:66,499,861..66,502,545	4.91	224966	2	atggctgttcattatggtctggttttgctgcacatcattttgttactatgcccaatcattaaagcaaaagagcgctgtccaaatcaatgcggaggtgtcaacattaggtacccgttcggaatcggagagggttgctactttgataagagttttgaagttgtctgcgataacaactctacccgctccccgaaggctcttcttaaaagcatcaacctagaattatccccatacatgtccaacggcagcggccttgcgtatatctcagtaaatatttctgtaattcgtttgaacagaaggaagtctacgagccataatattaatgctaaaggcgttaacctgtcaggcaccccattttcgttttcacaaacggacaataggttcattgccataggctgtaac…	MAVHYGLVLLHIILLLCPIIKAKERCPNQCGGVNIRYPFGIGEGCYFDKSFEVVCDNNSTRSPKALLKSINLELSPYMSNGSGLAYISVNISVIRLNRRKSTSHNINAKGVNLSGTPFSFSQTDNRFIAIGCNSYAQQIDSSWCRPICTCNPTQNSDCCNMLCNIPQSSIIIKVLDAYSSYVYSQNISQVCTSVSVVYLDWFFSNYLRFPNVLENKEYVSAKLEWGKTGGSTCSEEYNLDTSCNQDGYCLVQLGSGYFCLCNDRRLSGTYPDLCEGYLMCNTTSGYNCSECPRGYYSSGYYDFNQELQCQSRTSHSLRFRKKSRDKFIIIGCTIGGLGMLSLLTGTLWLYKFFRRRGEIKLKHKFFKRNGGLLLQQELSSNEGGIDKTKLFTSNELEKA…	ATGGCTGTTCATTATGGTCTGGTTTTGCTGCACATCATTTTGTTACTATGCCCAATCATTAAAGCAAAAGAGCGCTGTCCAAATCAATGCGGAGGTGTCAACATTAGGTACCCGTTCGGAATCGGAGAGGGTTGCTACTTTGATAAGAGTTTTGAAGTTGTCTGCGATAACAACTCTACCCGCTCCCCGAAGGCTCTTCTTAAAAGCATCAACCTAGAATTATCCCCATACATGTCCAACGGCAGCGGCCTTGCGTATATCTCAGTAAATATTTCTGTAATTCGTTTGAACAGAAGGAAGTCTACGAGCCATAATATTAATGCTAAAGGCGTTAACCTGTCAGGCACCCCATTTTCGTTTTCACAAACGGACAATAGGTTCATTGCCATAGGCTGTAAC…
CsWAKL20	orange1.1t04768	chrUn:75,895,514..75,898,521	4.85	254736	2	cagcaaactattgatgtctttgtattgctgattttatcctgactactgaaggctgtttctgtacatgctaatcaccattggtcaggtgattgtaaggtgcgtcttcgtagaggcaattcatcagacattgagttcatattatcaaacacgttcttcaactaacaggatacaagaaggataaattgcagaagtctaacaaaatcgataatttatgaaatactacatacaaataaaggtacaaaaaaattctgctctttttcaccatttgtttgaaattaaagggtctgcatcaagggaaaagtaacactgctcaaatccagtagaagatgaaccagtttcgatatgtctagtattgtcataacccacaaaaccaatctcttcagaattttgctgcataaa…	MINKVAKKMWMLWLMLLLLSSLAAASSSNVKPGSGCQEKCGHVTVPYPFGIDNSMCAMNKNFFLNCSRGDSPPKLMIGDLEVFNLSIENGSMIASISTAHRCYDGLGNRNSDYNDPYVKLGNRPLRFSDTRNKLTAIGCDTSAYMGDPNGSFWTGCISMCTNESAKLNESSCSGIGCCQTPLPKSLKSLNLTLRSVYDHEDMGKFMPCDYAILADETFNIAEFQASEDKSSSNVTIEWVVREKKCPDDPNSKVYGCGDYTTCYYSENGQGYRCKCKPGFQGNPYLGCVDIDECLDKEKYHCEGKCKNTIGSYTCDCPIGMYGDGKVGCRGFRIITIVAGCVVVLGLLFLLPIGLWRWYKFIKRRRKIKRKQKFFKRNGGLLLRQELSSNEGNIEKTKLF…	ATGATCAATAAAGTTGCGAAAAAAATGTGGATGCTGTGGTTGATGCTGCTATTATTGTCTTCGCTGGCAGCAGCAAGCAGCTCGAATGTAAAGCCTGGTTCTGGTTGCCAGGAAAAATGCGGACATGTCACTGTTCCTTATCCGTTCGGGATTGACAACTCCATGTGTGCAATGAACAAAAATTTCTTTTTAAACTGCAGTAGAGGGGACTCTCCTCCCAAATTGATGATTGGAGATCTTGAAGTTTTCAATTTATCAATTGAAAATGGCTCCATGATCGCATCCATTTCTACAGCTCACCGCTGCTACGATGGCTTGGGAAATCGGAATTCAGATTATAACGATCCTTATGTCAAATTAGGAAACAGACCATTGAGGTTTTCAGACACCAGGAACAAG…
CsWAKL21	orange1.1t05230	chrUn:84,748,762..84,751,301	4.86	213608	2	tcaccacttgtttgaaagcaaagggctagcatctacagaaaaagcaacagcatttaaaattgctccagttgaagatgaaccagtttcaaaattgccacccacaagatcaatgtcttcacacttttgagctctaatcccccctaattcaaatgctacttctttcatagtaggtctcttcctcccattcaaattcaagcatctttttgcaagcatagcaacggtaataatctcttcttccttggcttccctaagaacttgagcatcaagcacatcaaacaaacggttctctttcattgctaggagaaaataccctgctaaacttttatcttcttcagcgtcggttgaacgaataggtttttgtccagttaaaagctcaacaaggacaactccaaaactata…	MVVHHYLALLQLMFLLLWPNKASKDLCQYDCGNVTIDYPFGIGDGCYFDKSFEVFCDYSSGSPKAFLANINNLQVLDSPFYCESIIKVNIPVISLKGSNLTSNAKGVNLSGSPFKFSRSFNRFTAIGCNNYSTIIKRQNDSSVFGGCLSISTCDPALNPSCYDFLCTLPQNITQVFNAEISNFYSKSIPQKCHSVSMVEEDWINSKYLKNPHDLKDHGQVPALLEWAEYRGHCYEEYNSKTTCNKDNRCLIQLSSGYLCRCFRETSFDRHHHGYCSGNLLCNITSPYNCSSGCPKGYNSSNPPFSDCRNEPNPILHKNSHVKFIIIGCNSGLGMLFLLIGTWWLYKFIKRRREIKLKQKFFKRNGGLLLQQQSSSNEGNTEKTKLFTSMELEMATDNFN…	ATGGTTGTTCATCATTATCTGGCGTTGTTGCAATTGATGTTTTTGCTATTATGGCCAAACAAAGCTTCAAAAGATTTATGTCAATATGATTGTGGGAATGTCACTATCGATTACCCCTTCGGAATCGGAGACGGTTGCTACTTTGATAAGAGTTTTGAAGTATTCTGCGATTACTCTTCTGGCTCCCCAAAAGCTTTTCTTGCCAACATCAACAACCTGCAAGTATTGGACAGTCCTTTTTACTGTGAATCCATCATTAAGGTAAACATTCCTGTAATTTCTTTGAAGGGCAGTAACCTGACAAGCAATGCTAAAGGGGTCAATCTATCAGGTAGCCCTTTTAAATTTTCCCGGTCGTTCAATAGATTCACTGCCATAGGTTGCAACAACTATTCAACG…

## Sheet: Table S2
Table S2. Subcellular loci prediction of CsWAKL08.
The subcellular localization of CsWAKL08 was predicted using CELLO (http://cello.life.nctu.edu.tw/).
Localization	Reliability
PlasmaMembrane	2.973
Nuclear	0.626
Extracellular	0.548
Cytoplasmic	0.318
ER	0.125
Peroxisomal	0.106
Lysosomal	0.1
Chloroplast	0.058
Mitochondrial	0.052
Golgi	0.05
Vacuole	0.031
Cytoskeletal	0.012

## Sheet: Table S3
Table S3. Primers used in this study for expression profiling of 21 CsWAKL genes and JA/SA related genes by qRT-PCR.
NCBI primer blast (https://www.ncbi.nlm.nih.gov/tools/primer-blast/index.cgi?LINK_LOC=BlastHome) was used for all primer design, with the mRNA database of Citrus sinensis as a reference for primer pair specificity checking.
Gene Name	Primer F	Primer R
CsWAKL01	AATCGACGCATCAGAGCCAT	GGTTTCGGAGAACCGGAAGA
CsWAKL02	GCCATCGAAGTTTCAGGTGC	ACCCAAACGTGCCATGTACT
CsWAKL03	TTGCGTAGAGCTAGAGCAGC	CCTCTGCCTCCAGGTTTCAG
CsWAKL04	AGCAAGCCCTCCAATCATCC	CCCAAAACCAGCAACCTTCG
CsWAKL05	TATTGACTGCTCAAGCCCCC	AGCCCCAAAATCAGCCACTT
CsWAKL06	CAGAACGGATGGATTCTGCG	ATAAGCAGTCCCGCCGTAAC
CsWAKL07	ACCGATCGGATGGATTCTGC	AACAGTCCCGCCGTAACAAT
CsWAKL08	TTCTGGTGGGTGCTTGTCTG	GTCGAGCCAATCCCCTTGAA
CsWAKL09	GTTTTTGGTGGGTGCCTGAC	GGAGGAAGAGCGCATACGAA
CsWAKL10	AGCTTTACTTGCCAGCGTCA	TTCCCACCGCCGTTTAAAGA
CsWAKL11	CAAGCGGCTACAATTGCTCC	AGAATAACGCAAGCCCACCA
CsWAKL12	CAAAGTTCGCGGTTAGCGTC	CGCGACCGGGAAAATGTAAA
CsWAKL13	GAGCTTTCACTGACGTGGGA	GTCCCGATGGTAAATGGGCA
CsWAKL14	GCTCCAATTGTCCTGACGGT	TCGGTGGCCTTCTCCAAATC
CsWAKL15	CGGTACAGAGCCTGGTTGTT	GTGGCCGTCGATGGATATGT
CsWAKL16	TTTGTCGGAAATGGCACCCT	CAATCCTCAAACGCCGTTCC
CsWAKL17	AGTTGTCCTTGCCGAGCTAC	GTTAGCCTGGCCACTTCCTT
CsWAKL18	TGCAGTACTTCTGGGGCAAG	CTCGACGTCTCCACAACGAT
CsWAKL19	AGCGGCCTTGCGTATATCTC	AGGCCTGCACCAACTTGAAT
CsWAKL20	CCATTGTGAAGGGAAGTGTAAG	CAGTCCCAGCACAACAACAC
CsWAKL21	CTTTGCCGTTGCTTTAGGGA	TTAGGTTCATTTCGGCAGTC
CsAOS	TCGACGGTGTTTCGTGCTAA	TGCCGTCGAGTAGAACGATG
CsICS	TAGCTGGAACCCGTGGTAGA	TCGAGATGGTCCTTCGGACT
CsMAPK3	TGCTGATCTGGGGTTTGTCC	ACTTGGGCTAACGACTGACG
CsLOX1	GCTGGGGCATATCATTGATGC	TTGCACTTGCCCTTTTCACA
